# Supplementary material for: Development of SNP-Based Genomic Tools for the Canadian Bison Industry: Parentage Verification and Subspecies Composition
Source: Front Genet. 2020 Nov 20;11:585999. doi: 10.3389/fgene.2020.585999 (PMC7714993; doi:10.3389/fgene.2020.585999)
Supplement: Supplementary file 1 [file Table_1.XLSX]

## Sheet: Description
Supplemental Table 1
This Excel file includes technical details of the analysis workflow. {BROWN TEXT} is general descriptions rather than exact parameter values, and it is usually used for input/output files. [GREEN TEXT] means that the parameter value are sample/file specific, and the exact values are provided in separate tabs in this file.

## Sheet: Workflow
Stage	Category	Process	Software/Package	Version	Parameters	Parameter Value	Comments
Stage 1: SNP discovery	General	Indexing reference genome	bwa	0.7.17	index
					-a	bwtsw
					in.db.fasta	{UMD3.1 FASTA FILE}
		Raw sequencing data quality control	fastqc	0.11.7	input	{INPUT FASTQ FILE}
		Trimming raw sequencing data	trimmomatic	0.36	PE
					-phred33
					-trimlog	{OUTPUT LOG FILE}
					input_forward	{INPUT FILE}
					input_reverse	{INPUT FILE}
					output_forward_paired	{OUTPUT FILE}
					output_forward_unpaired	{OUTPUT FILE}
					output_reverse_paired	{OUTPUT FILE}
					output_reverse_unpaired	{OUTPUT FILE}
					ILLUMINACLIP	[sample-specific]:2:30:10
					LEADING	10
					TRAILING	20
					MINLEN	36
					SLIDINGWINDOW	4:15
					HEADCROP	[file-specific]
		Aligning reads to the reference genome	bwa	0.7.17	mem
					-M
					db.prefix	{UMD3.1 FASTA FILE}
					reads.fq	{FASTQ R1 FILE}
					mates.fq	{FASTQ R2 FILE}
		Converting to BAM files	samtools	1.8	view
					-Shb
		Sorting reads	picard	2.18.7	SortSam
					OUTPUT	{OUTPUT BAM FILE}
					INPUT	{INPUT BAM FILE}
					MAX_RECORDS_IN_RAM	500000
					SORT_ORDER	coordinate
		Adding read group	picard	2.18.7	AddOrReplaceReadGroups
					-O	{OUTPUT BAM FILE}
					-I	{INPUT BAM FILE}
					RGID	{FLOWCELL}{LANE}
					RGPU	{FLOWCELL}{LANE}{ANIMAL}
					RGLB	{ANIMAL}
					RGPL	ILLUMINA
					RGSM	{ANIMAL}
		Merging BAM files	samtools	1.8	merge		Merging BAM files from the same library if needed
		Marking duplicates	picard	2.18.7	MarkDuplicates
					-O	{OUTPUT BAM FILE}
					-I	{INPUT BAM FILE}
					METRICS_FILE	{OUTPUT METRIC FILE}
					ASSUME_SORTED	true
					MAX_FILE_HANDLES_FOR_READ_ENDS_MAP	1000
					OPTICAL_DUPLICATE_PIXEL_DISTANCE	2500
					VALIDATION_STRINGENCY	LENIENT
					TMP_DIR	{TEMPORARY FILE PATH}
					CREATE_INDEX	true
		Calling haplotype for each animal	gatk4	4.0.6.0	HaplotypeCaller
					-R	{UMD3.1 FASTA FILE}
					-O	{OUTPUT VCF FILE}
					-I	{INPUT VCF FILE}
					-ERC	GVCF
					--native-pair-hmm-threads	1
		Creating genomic database	gatk4	4.0.6.0	GenomicsDBImport
					--genomicsdb-workspace-path	{GENOMICSDB PATH}
					--sample-name-map	{MAP FILE OF GVCF PATH}
		Calling genomic variants	gatk4	4.0.6.0	GenotypeGVCFs
					-R	{UMD3.1 FASTA FILE}
					-V	{LINK TO GENOMICSDB}
					-O	{OUTPUT VCF FILE}
Stage 1: SNP selection	General	Calculating distance between variants	Bash		grep -v "#" {INPUT VCF FILE} | cut -f1-2 | sort -k2n,2 | awk 'BEGIN{{LAST_POS=0;}}{{print $1 "\011" $2 "\011" $2-LAST_POS;LAST_POS=$2}}' | sort -k2n,2 > {DISTANCE FILE 1}
					grep -v "#" {INPUT VCF FILE} | cut -f1-2 | sort -k2nr,2 | awk 'BEGIN{{LAST_POS=999999999;}}{{print $1 "\011" $2 "\011" LAST_POS-$2;LAST_POS=$2}}' | sort -k2n,2 > {DISTANCE FILE 2}
					join -1 2 -2 2 {DISTANCE FILE 1} {DISTANCE FILE 2} | awk '{{if ($3 > 36 && $5 > 36) print $2 "\011" $1;}}' > {POSITION FILE}
		Pre-screening SNPs	vcftools	0.1.25	file	{VCF FILE}	Selecting bialliale SNPs with good quality
					--positions	{POSITION FILE}
					--remove-indels
					--min-alleles 2
					--max-alleles 2
					--minQ	1000
					--max-missing	0.8
					--recode
		Filtering SNPs with GATK4	gatk4	4.0.6.0	-R	{UMD3.1 FASTA FILE}	GATK4 quality control
					-O	{OUTPUT VCF FILE}
					-V	{INPUT VCF FILE}
					--filter-name "QualByDepth" --filter-expression "QD < 8.0"
					--filter-name "FisherStrand" --filter-expression "FS > 10.0"
					--filter-name "RMSMappingQuality" --filter-expression "MQ < 55.0"
					--filter-name "ReadPosRankSumTest" --filter-expression "ReadPosRankSum < -3.0"
					--filter-name "MappingQualityRankSumTest" --filter-expression "MQRankSum < -3.0"
					--filter-name "StrandOddsRatio" --filter-expression "SOR > 2.0"
		Removing filtered SNPs	vcftools	0.1.25	file	{VCF FILE}
					--remove-filtered-all
					--recode
	Parentage Verification	Selecting SNPs	vcftools	0.1.25	file	{VCF FILE}	Selecting SNPs based on SNP calling quality, minor allele frequencies, missing rate and HWE.
					--minQ	10000
					--maf	0.45
					--max-missing	0.95
					--hwe	0.0001
		Removing allele-specific SNPs	awk	4	file	{VCF FILE}	Removing allele-specific SNPs. (Two leading single quotes were added to the cell for a correct display, while the actual value only includes one.)
					-F	s
					prog	' ($4=="A" && $5!="T") || ($4=="G" && $5!="C") || ($4=="C" && $5!="G") || ($4=="T" && $5!="A") || $0 ~ /^#/ '
		Thining SNPs based on location	vcftools	0.1.25	--vcf	{INPUT VCF FILE}	Thining SNPs - Only keeping 1 SNPs for parentage verification per 1 Mbp
					--thin	1000000
					--recode
	Subspecies Composition	Selecting SNPs	vcftools	0.1.25	--vcf	{INPUT VCF FILE}	Transforming the data for plink
					--plink
					--maf 0.1
					--recode
		GWAS	plink	1.9	--file	{INPUT FILE PREFIX}	Detecting SNPs associated with the subspecies
					--allow-no-sex
					--cow
					--assoc	fisher
		Selecting associated SNPs	awk	4	file	{PLINK OUTPUT ASSOC FILE}
					prog	' { if($8<0.0001) print $1 "\011" $3 } '	Selecting SNPs with a raw P-value lower than 0.0001. (Two leading single quotes were added to the cell for a correct display, while the actual value only includes one.)
		Filtering the VCF file	vcftools	0.1.25	--vcf	{INPUT VCF FILE}
					--positions	{AWK OUTPUT FILE}
					--recode
Stage 2: SNP refinement and validation	Parentage Verification	Pruning SNPs	plink	1.9	--file	{INPUT FILE PREFIX}
					--allow-no-sex		Remove SNPs in LD (r2 > 0.015)
					--cow
					--indep-pairwise	300000kb 1 0.015
	Subspecies Composition	MDS	R-stats	3.6	Function	cmdscale()	Classical multidimensional scaling (MDS)
					d	dist({INPUT MATRIX: GENOTYPE CODED AS 0/1/2})
					k	2
		k-means clustering	R-stats	3.6	Function	kmeans()	Perform the k-means Clustering
					x	{INPUT MATRIX: GENOTYPE CODED AS 0/1/2}
					centers	2
					nstart	50
		Simulation	R-hybriddetective	0.1.0.9000	Function	freqbasedsim_GTFreq()	Simulating the genotype of pure and hybrid offspring. Number of individuals for each simulated population was set as 500
					GPD	{GPD FILE FOR THE REFERENCE POPULATION}
					outputName	{OUTPUT PREFIX}
					pop.groups	c("Plains", "Wood")
					sample.sizePure	500
					sample.sizeF1	500
					sample.sizeF2	500
					sample.sizeBC	500

## Sheet: file-specific
Readset	HEADCROP
W12_L4778-006	5
W6_L4778-008	9
P18_L4783-003	9
P17_L4810-004	9
U2_L4810-007	3
W11_L4778-007	1
W10_L4783-002	1
P13_L4783-004	9
P23_L4810-003	9
P22_L4783-005	9
P13_L4783-004	9
U1_L4810-006	9
U1_L4810-006	9
W13_L4778-003	0
W13_L4822-001	2
W13_L4822-002	2
W13_L4822-003	2
W13_L4822-004	2
W13_L4822-005	2
W5_L4778-003	0
W5_L4822-001	2
W5_L4822-002	2
W5_L4822-003	2
W5_L4822-004	2
W5_L4822-005	2
P13_L4783-004	9
P16_L4778-003	5
P16_L4822-001	5
P16_L4822-002	5
P16_L4822-003	5
P16_L4822-004	5
P16_L4822-005	5
P11_L4778-003	5
P11_L4822-001	5
P11_L4822-002	5
P11_L4822-003	5
P11_L4822-004	5
P11_L4822-005	5
P12_L4809-008	9
P24_L4778-003	5
P24_L4822-001	5
P24_L4822-002	5
P24_L4822-003	5
P24_L4822-004	5
P24_L4822-005	5
P24_L4822-001	8
P20_L4783-006	5
P21_L4810-002	8
P21_L4810-003	8
P18_L4783-003	2
P19_L4822-001	2
P19_L4822-002	2
P19_L4822-003	0
P19_L4822-004	2
P19_L4822-005	2
W9_L4829-001	8
W8_L4829-002	8
W7_S7_L005	10
P26_L4851-002	8
P8_L001	0
P7_L001	0
P7_L002	0
W2_L001	0
W2_L002	0
W4_L001	0
W4_L002	0
W3_L001	0
W3_L002	0
P1_L002	0
P4_L001	0
P4_L002	0
P2_L001	0
P3_L001	0
P3_L002	0
W1_L001	0
W1_L002	0
P6_L002	0
P5_L008	0
P10_L001	0
P10_L002	0
P9_L001	0
P9_L002	0

## Sheet: sample-specific
ID	Adaptor
P1	Nextera
P2	Nextera
P3	Nextera
P4	Nextera
P5	Nextflex ChiP-Seq
P6	Nextflex ChiP-Seq
P7	TruSeq Nano
P8	TruSeq Nano
P9	TruSeq Nano
P10	TruSeq Nano
P11	BioO
P12	BioO
P13	BioO
P14	BioO
P15	BioO
P16	BioO
P17	BioO
P18	BioO
P19	BioO
P20	BioO
P21	BioO
P22	BioO
P23	BioO
P24	BioO
P25	BioO
P26	BioO
U1	BioO
U2	BioO
W1	Nextera
W2	Nextera
W3	Nextera
W4	Nextera
W5	BioO
W6	BioO
W7	BioO
W8	BioO
W9	BioO
W10	BioO
W11	BioO
W12	BioO
W13	BioO

## Sheet: Adaptors
Library	PrefixPE/1	PrefixPE/2	Read_1_Sequence	Read_2_Sequence	Read_1_Sequence_rc	Read_2_Sequence_rc
Nextera	AGATGTGTATAAGAGACAG	AGATGTGTATAAGAGACAG	TCGTCGGCAGCGTCAGATGTGTATAAGAGACAG	GTCTCGTGGGCTCGGAGATGTGTATAAGAGACAG	CTGTCTCTTATACACATCTGACGCTGCCGACGA	CTGTCTCTTATACACATCTCCGAGCCCACGAGAC
TruSeq Nano	TACACTCTTTCCCTACACGACGCTCTTCCGATCT	GTGACTGGAGTTCAGACGTGTGCTCTTCCGATCT	TACACTCTTTCCCTACACGACGCTCTTCCGATCT	GTGACTGGAGTTCAGACGTGTGCTCTTCCGATCT	AGATCGGAAGAGCGTCGTGTAGGGAAAGAGTGTA	AGATCGGAAGAGCACACGTCTGAACTCCAGTCAC
Nextflex ChiP-Seq	TACACTCTTTCCCTACACGACGCTCTTCCGATCT	GTGACTGGAGTTCAGACGTGTGCTCTTCCGATCT	TACACTCTTTCCCTACACGACGCTCTTCCGATCT	GTGACTGGAGTTCAGACGTGTGCTCTTCCGATCT	AGATCGGAAGAGCGTCGTGTAGGGAAAGAGTGTA	AGATCGGAAGAGCACACGTCTGAACTCCAGTCAC
BioO			AGATCGGAAGAGCACACGTCTGAACTCCAGTCAC	AGATCGGAAGAGCGTCGTGTAGGGAAAGAGTGT	GTGACTGGAGTTCAGACGTGTGCTCTTCCGATCT	ACACTCTTTCCCTACACGACGCTCTTCCGATCT
